# Supplementary material for: Unsupervised water scene dehazing network using multiple scattering model
Source: PLoS One. 2021 Jun 28;16(6):e0253214. doi: 10.1371/journal.pone.0253214 (PMC8238221; doi:10.1371/journal.pone.0253214)
Supplement: S1 File — (ZIP) [file pone.0253214.s001.zip]

Archive with 23 entries (20 files):
- Hazy images in water area/
- Hazy images in water area/Real-world images/
- Hazy images in water area/Real-world images/1.jpg
- Hazy images in water area/Real-world images/10.jpg
- Hazy images in water area/Real-world images/2.jpg
- Hazy images in water area/Real-world images/3.jpg
- Hazy images in water area/Real-world images/4.jpg
- Hazy images in water area/Real-world images/5.jpg
- Hazy images in water area/Real-world images/6.jpg
- Hazy images in water area/Real-world images/7.jpg
- Hazy images in water area/Real-world images/8.jpg
- Hazy images in water area/Real-world images/9.jpg
- Hazy images in water area/Synthetic images/
- Hazy images in water area/Synthetic images/1.jpg
- Hazy images in water area/Synthetic images/10.jpg
- Hazy images in water area/Synthetic images/2.jpg
- Hazy images in water area/Synthetic images/3.jpg
- Hazy images in water area/Synthetic images/4.jpg
- Hazy images in water area/Synthetic images/5.jpg
- Hazy images in water area/Synthetic images/6.jpg
- Hazy images in water area/Synthetic images/7.jpg
- Hazy images in water area/Synthetic images/8.jpg
- Hazy images in water area/Synthetic images/9.jpg
